# Supplementary material for: Betulin, a Newly Characterized Compound in Acacia auriculiformis Bark, Is a Multi-Target Protein Kinase Inhibitor
Source: Molecules. 2021 Jul 29;26(15):4599. doi: 10.3390/molecules26154599 (PMC8347092; doi:10.3390/molecules26154599)
Supplement: Supplementary file 1 [file molecules-26-04599-s001.zip]

Archive with 1 entries (1 files):
- molecules-1266268-supplementary.pdf
